# Supplementary material for: The Telomere-to-Telomere Genome of Jaboticaba Reveals the Genetic Basis of Fruit Color and Citric Acid Content
Source: Int J Mol Sci. 2024 Nov 7;25(22):11951. doi: 10.3390/ijms252211951 (PMC11593881; doi:10.3390/ijms252211951)
Supplement: Supplementary file 1 [file ijms-25-11951-s001.zip]

Archive with 1 entries (1 files):
- ijms-3290990-SI.pdf
